# Supplementary material for: Effects of Dietary Supplementation with Whole Lamb Omasum on Gut Health and Metabolism in Shiba Inu Dogs
Source: Vet Sci. 2026 Jan 7;13(1):58. doi: 10.3390/vetsci13010058 (PMC12846557; doi:10.3390/vetsci13010058)
Supplement: Supplementary file 1 [file vetsci-13-00058-s001.zip]

Archive with 10 entries (10 files):
- Table S8.pdf
- Figure S1.pdf
- Figure S2.pdf
- Table S1.pdf
- Table S2.pdf
- Table S3.pdf
- Table S4.pdf
- Table S5.pdf
- Table S6.pdf
- Table S7.pdf
